# Supplementary material for: Prevalence and Patterns of Chronic Disease Pairs and Multimorbidity among Older Chinese Adults Living in a Rural Area
Source: PLoS One. 2015 Sep 22;10(9):e0138521. doi: 10.1371/journal.pone.0138521 (PMC4578976; doi:10.1371/journal.pone.0138521)
Supplement: S1 Table — (XLSX) [file pone.0138521.s001.xlsx]

## Sheet: Sheet1
S1. Detailed figures of prevalence and co-occurrence of chronic diseases in the CHAP sample (per 100)
Total (n=1480)							Men (n=601)					Women (n=879)
	Without other chronic disease	with 1 chronic disease	with 1 chronic diseases	with ≥3 chronic disease			Without other chronic disease	with 1 chronic disease	with 1 chronic diseases	with ≥3 chronic disease			Without other chronic disease	with 1 chronic disease	with 1 chronic diseases	with ≥3 chronic disease
Tumor	0.067419	0.067419	0.472527	2.36264		Thyroid dysfunction	0.1668	0	0.3333	2.4999		Tumor	0.11375	0	0.4545	1.93175
Thyroid dysfunction	0.135261	0.135261	0.473214	3.24626		Cognitive impairment	0	0.166124	0.664845	2.65903		Thyroid dysfunction	0.113704	0.227408	0.56852	3.75083
Cognitive impairment	0	0.33796	0.67592	4.93553		Tumor	0	0.16653	0.499224	2.99461		Stroke	0	0.45477	0.341322	4.09391
Stroke	0	0.338	0.4056	6.0164		Heart failure	0	0.166315	0.666159	8.15753		Cognitive impairment	0	0.454914	0.682752	6.48233
Heart failure	0	0.067425	0.541198	8.38138		Stroke	0	0.1659	0.498648	8.8145		Heart failure	0	0	0.454894	8.53511
COPD and asthma	0.336817	1.21573	2.70251	15.673		Eye problems	0	1.66502	3.16228	16.1427		COPD and asthma	0.22765	0.79599	1.93424	12.7421
Depression	0.337644	0.878688	2.29842	16.8252		Depression	0.498612	0.83102	2.3291	18.799		Depression	0.22668	0.910498	2.27625	15.4766
Eye problems	0.20216	1.21509	3.17498	16.6856		Obesity	0.16549	1.83057	3.66115	19.8028		Eye problems	0.34185	0.90945	3.18415	17.0646
Diabetes	0.202312	0.87846	3.24232	22.2969		COPD and asthma	0.498892	1.83101	3.82658	19.9635		Hearing disorders	0.114192	0.91134	2.27506	18.6594
Hearing disorders	0.675304	1.28253	3.10694	22.1625		Diabetes	0.166098	1.33146	3.49342	21.799		Diabetes	0.227986	0.569965	3.07251	22.6422
Obesity	0.201411	1.95865	4.32304	22.704		Arthritis	0.49973	1.49919	4.82531	25.6258		Obesity	0.228528	2.04723	4.77687	24.6874
CHD	0.27136	1.55354	3.78547	28.313		CHD	0.332795	1.99677	3.82879	26.7916		CHD	0.228228	1.2518	3.75539	29.348
Arthritis	0.271125	2.02801	4.52598	29.3249		Hearing disorders	1.49893	1.83086	4.32557	27.2881		Arrhythmia	0.456402	1.02248	5.11949	28.7816
Arrhythmia	0.67672	2.29931	5.60985	29.868		Dyslipidemia	0.497289	2.32877	7.32187	30.2821		Arthritis	0.112172	2.39042	4.32442	31.853
Dyslipidemia	1.2843	4.18889	9.25565	39.4612		Arrhythmia	1.00027	4.15992	6.32359	31.4505		Dyslipidemia	1.81867	5.46238	10.5814	45.7276
Hypertension	3.37467	9.12382	14.5981	49.2534		Hypertension	3.15882	10.3188	14.147	47.5854		Hypertension	3.52484	8.3069	14.9015	50.3967
